# Supplementary material for: Predictive and Prognostic Role of Pre-Therapy and Interim 68Ga-DOTATOC PET/CT Parameters in Metastatic Advanced Neuroendocrine Tumor Patients Treated with PRRT
Source: Cancers (Basel). 2022 Jan 25;14(3):592. doi: 10.3390/cancers14030592 (PMC8833820; doi:10.3390/cancers14030592)
Supplement: Supplementary file 1 [file cancers-14-00592-s001.zip]

Archive with 1 entries (1 files):
- cancers-1539335-supplementary.pdf
